# Supplementary material for: Volatile Compound Screening Using HS-SPME-GC/MS on Saccharomyces eubayanus Strains under Low-Temperature Pilsner Wort Fermentation
Source: Microorganisms. 2020 May 18;8(5):755. doi: 10.3390/microorganisms8050755 (PMC7285299; doi:10.3390/microorganisms8050755)
Supplement: Supplementary file 1 [file microorganisms-08-00755-s001.zip]

Archive with 2 entries (2 files):
- Suplementary Tables.xlsx
- Supplementary Figures.pdf
