# Supplementary material for: Volatile Compound Screening Using HS-SPME-GC/MS on Saccharomyces eubayanus Strains under Low-Temperature Pilsner Wort Fermentation
Source: Microorganisms. 2020 May 18;8(5):755. doi: 10.3390/microorganisms8050755 (PMC7285299; doi:10.3390/microorganisms8050755)
Supplement: Supplementary file 1 [file microorganisms-08-00755-s001.zip › Suplementary Tables.xlsx]

## Sheet: Formato 3R
	905[12]_Av	DESV	Initial %	YAN%	905[20]_Av	DESV	Initial %	YAN%	602[12]_Av	DESV	Initial %	YAN%	602[20]_Av	DESV	Initial %	YAN%
Amonium	209	051	073	026	228	037	079	026	036	054	012	009	074	058	025	007
Aspartic Acid	117	001	091	005	118	001	092	005	084	000	065	004	099	002	077	004
Glutamic Acid	069	001	086	003	073	003	091	003	054	000	068	002	062	001	078	002
Serine	068	001	076	003	069	001	077	003	067	000	075	003	068	001	076	003
Histidine	018	002	022	001	022	003	026	001	021	003	025	001	019	003	023	001
Glutamine	019	001	077	001	017	002	070	001	012	002	050	000	016	002	065	001
Glycine	027	000	060	002	030	000	065	002	008	000	018	001	011	002	024	001
Arginine	069	003	058	002	073	002	062	002	073	001	062	002	081	006	068	002
Threonine	047	001	073	002	048	001	075	002	044	000	069	002	045	001	070	002
Alanine	180	001	082	011	187	001	086	011	080	001	037	005	101	009	046	006
Proline	042	011	040	000	029	006	028	000	042	005	040	000	039	016	037	000
Tyrosine	081	002	054	003	087	002	058	003	041	001	027	001	047	006	031	001
Valine	027	001	058	001	028	001	059	001	026	000	056	001	024	002	051	001
Methionine	000	000	000	000	000	000	000	000	000	000	000	000	000	000	000	000
Cysteine	027	000	054	001	029	001	057	001	013	000	025	001	013	002	026	001
Tryptophan	020	000	051	001	023	004	061	001	015	000	038	000	016	001	043	000
Isoleucine	062	001	058	003	064	001	060	003	040	001	038	002	042	004	040	002
Leucine	169	002	069	007	172	003	070	007	112	001	046	005	120	009	049	005
Phenylalanine	109	002	059	003	113	002	061	003	058	002	031	002	064	009	035	002
Lysine	015	001	032	000	015	002	032	000	018	001	037	001	014	002	030	000

## Sheet: Calculos % 3R
							initial%					YAN			YAN%
	905[20]_Av	602[20]_Av	905[12]_Av	602[12]_Av	BF		905[20]_Av	602[20]_Av	905[12]_Av	602[12]_Av			BF		905[20]_Av	602[20]_Av	905[12]_Av	602[12]_Av
Amonium	209.442	228	35.5604	73.533	288.626		72.5652	78.995	12.3206	25.4769		0.262	75.6201		21.0592	22.9252	3.57557	7.39368
Aspartic Acid	116.741	118.388	83.571	99.4352	128.877		90.5834	91.8612	64.8458	77.1554		0.11	14.1764		4.92824	4.99776	3.52797	4.19768
Glutamic Acid	68.7996	73.0307	54.353	62.2381	80.1999		85.7852	91.0608	67.7719	77.6037		0.1	8.01999		2.64036	2.80274	2.08593	2.38854
Serine	67.9782	69.184	67.2672	67.8223	89.3125		76.1127	77.4628	75.3166	75.9382		0.13	11.6106		3.39148	3.45164	3.35601	3.38371
Histidine	17.8749	21.5036	20.8755	18.7136	82.599		21.6406	26.0337	25.2733	22.6559		0.07	5.78193		0.480197	0.577679	0.560805	0.502727
Glutamine	18.6865	16.7752	12.1785	15.5714	24.1254		77.4557	69.5332	50.4799	64.5436		0.1	2.41254		0.717142	0.643789	0.46738	0.597592
Glycine	27.2413	29.6637	8.05816	11.0527	45.3877		60.0191	65.3563	17.7541	24.3517		0.19	8.62366		1.98636	2.163	0.587579	0.805932
Arginine	69.4147	73.0873	73.2137	80.5849	118.741		58.4592	61.5521	61.6585	67.8663		0.07	8.31184		1.86478	1.96344	1.96683	2.16485
Threonine	46.8652	47.7531	44.1494	44.6773	64.0617		73.1564	74.5423	68.9171	69.741		0.12	7.6874		2.15828	2.19917	2.03321	2.05752
Alanine	179.843	186.808	79.7479	100.511	218.085		82.4648	85.6586	36.5674	46.088		0.16	34.8935		11.0431	11.4708	4.89684	6.17177
Proline	41.715	29.132	42.2049	38.5003	104.946		39.7489	27.759	40.2157	36.6857		0	0		0	0	0	0
Tyrosine	81.1827	87.1566	40.93	47.0646	151.186		53.6971	57.6484	27.0725	31.1302		0.08	12.0949		2.49247	2.67588	1.25663	1.44498
Methionine	27.1962	27.7659	26.3827	24.2531	47.2095		57.6074	58.8143	55.8843	51.3733		0.12	5.66514		1.25246	1.2787	1.215	1.11693
Valine	-0.118878	-0.430182	0	-4.14038	0.504249		-23.5753	-85.3114	0	-821.098		0.09	0.0453825		-0.00410602	-0.0148584	0	-0.143008
Cysteine	26.9035	28.5702	12.6344	13.0194	49.9466		53.8645	57.2015	25.2958	26.0666		0.12	5.99359		1.23899	1.31574	0.581852	0.599582
Tryptophan	19.5168	23.1853	14.6298	16.3067	38.0243		51.3273	60.975	38.475	42.8849		0.07	2.6617		0.524305	0.622856	0.393019	0.438067
Isoleucine	61.5198	63.5565	39.9574	41.8311	105.492		58.3171	60.2478	37.8773	39.6534		0.11	11.6041		2.59707	2.68305	1.68681	1.76591
Leucine	168.91	171.732	111.686	120.367	243.616		69.3345	70.493	45.8452	49.4086		0.11	26.7977		7.13056	7.24971	4.71485	5.08132
Phenylalanine	109.329	112.998	57.5598	64.4782	184.076		59.3935	61.3867	31.2696	35.028		0.08	14.7261		3.35662	3.46927	1.7672	1.97961
Lysine	15.2625	15.1771	17.6554	14.4381	48.0333		31.7749	31.5971	36.7565	30.0586		0.08	3.84266		0.46859	0.465968	0.542055	0.443279
												Total yan	260.569

## Sheet: all_areas
			1.txt	2.txt	3.txt	4.txt	5.txt	6.txt	7.txt	8.txt	9.txt	10.txt	11.txt	12.txt	13.txt	14.txt	15.txt	16.txt	17.txt	18.txt	CONTROL	1.48.txt	2.48.txt	3.48.txt	4.48.txt	5.48.txt	6.48.txt	7.48.txt	8.48.txt	9.48.txt	10.48.txt	11.48.txt	12.48.txt	13.48.txt	14.48.txt	15.48.txt	16.48.txt	17.48.txt	18.48.txt	MUNTONS
Histidina			4538734	4178875	4076851	3670675	4253853	4169071	3859979	4292719	5607457	4258381	4217822	3738713	4046163	3088305	4375488	4286824	4159144	4161739	5415633	4532088	1794487	4197643	2101829	3865284	4473505	4344617	4613157	3842242	1936187	4782074	4875906	1642006	4336359	4411220	1894462	4485398	4375371	3127928
Arginina			3301978	2909065	2846274	2748710	3029135	2727388	3078572	3285780	3257481	2770442	2964594	2751205	2761162	8181095	2157611	2730593	2890463	2788736	6497380	3110263	2732439	3092684	3048637	2743464	4262626	3048337	3281490	2856454	3062174	4436126	3584292	3137503	3031710	2980442	3064164	3177154	3131444	1786407
Glutamina			953894	803911	923875	786764	1066151	1152466	998154	1302358	1189844	1011915	1399931	1372021	948189	1837566	1191310	820678	733129	869005	1948797	996936	0	998198	0	0	544161	0	567031	0	0	0	0	0	0	860007	0	0	0	565297
Serina			2365214	2067479	2317030	1985599	2355418	2028410	1949622	2233609	2682141	2260465	2420142	2293356	2110697	1981366	2421890	2244374	2301655	2356009	9396362	2018168	9690	2071917	1993782	1779908	1948944	1967454	2045804	1814544	16833	2139757	2332003	1945239	1985403	1919421	1936828	2040642	2023930	3610349
Aspartato			909420	911476	1226529	819984	971225	835418	888942	985194	1236113	3834252	3864503	3824419	2299578	206560	2680061	2566248	2805407	2918271	10959263	869097	806193	850807	852255	755871	849150	870871	859343	753914	886791	943253	919343	229283	773907	742669	231410	903262	895251	6386384
Glutamato			591830	618678	723553	526511	25910	552382	545266	612151	836181	1546666	1626386	1592424	990307	908890	1156400	1035250	1127612	1175777	5139404	552279	515967	535564	529841	465544	519065	511481	538401	493400	585150	631634	12870	536751	527747	510714	581375	604553	570417	977015
Treonina			1140084	1040033	1185611	988406	1165327	1025380	970416	1075088	1356837	1304303	1354312	1277938	1207717	4662408	1342687	1171871	1227423	1261156	4405412	1072262	987485	1045741	1060525	939546	1037645	1025917	1044355	929653	1031442	1121530	1176948	1035205	1001300	981293	1013951	1069889	1045905	1946861
Glicina			1935405	1787945	1790068	1530326	1646737	1596369	1486655	1921836	2666815	3731950	3844528	3796858	3243625	116314	3728768	3485681	3434682	3529833	4611627	714939	690797	699840	719441	658777	696149	705730	754872	682171	839489	906942	959638	816906	784903	815856	1275900	1509383	1411520	2181181
Amonio			13454716	4649000	2084580	10187477	4640389	1570872	7583787	2949643	1790734	25749136	16509014	13436482	19903900	13697973	12056567	21769314	14171783	12747354	20985335	11936355	2297921	1208920	9090124	2108876	1188037	12256887	2681813	1179785	12423096	3694746	1646058	10790174	2931007	1451657	1558516	3266722	11350942	11516889
Alanina			2153590	2001899	2070597	1572251	1802941	1653207	2323848	3087801	4220037	7753077	7850922	7833608	6101649	12980049	7143271	7442684	7531465	7753381	12383466	938573	895075	945073	938285	850580	956875	962691	1018275	903760	1093452	1202703	1245175	1124023	1041364	1046461	1739425	2063307	1961636	7150625
Prolina			83446	86502	61387	78269	90504	88787	95490	98813	105283	70156	82015	78143	68318	66728	90372	81657	82611	63154	106092	79075	77854	85101	81467	76426	91843	94563	105064	95584	76952	95975	95835	82380	77577	73454	95080	99685	104179	98621
Tirosina			2034276	1916318	1889803	1671443	1848197	1819840	1703512	2036827	2619542	3058683	3126890	3030028	2731414	6053559	3069392	2968149	2923541	3003170	4215864	1468034	1384919	1456660	1514535	1360795	1493271	1432215	1532384	1369438	1574856	1778435	1662350	1380831	1340689	1333477	1557832	1691690	1640474	2337891
Metionina			591909	563047	638750	528606	625994	585714	545685	637794	794294	645399	629812	594724	640599	174925	739063	584435	645716	640450	1447400	627845	568342	619119	613591	541379	619164	608058	641499	565035	584182	664559	77581	578496	552889	503590	556663	597503	571214	693901
Valina			862	1889	0	2671	0	7284	4252	5657	9566	0	0	0	0	13139997	63876	0	0	0	0	9533	6568	45833	53889	50448	53159	19349	18092	18988	18686	20252	6944	9213	7486	8630	13833	13595	15967	89193
Cisteina			4160343	3934423	4213595	3587200	4061314	3756854	3685543	4289673	5382838	6619350	6816910	6602843	6217368	325514	7002980	6209243	6478090	6524880	8961395	3491662	3193064	3392671	3454980	3073214	3477803	3384673	3541120	3139520	3414003	3791075	3933982	3402466	3317379	3236809	3448248	3722838	3663964	4733573
Triptofano			467508	438542	453872	429803	466667	71610	410642	463864	601614	627814	637531	616574	527948	1253040	607257	544692	539212	521488	1148193	474007	451027	470744	479543	436658	477371	502774	550062	488179	468794	541366	560869	475285	473573	462813	500032	525514	509740	237476
Fenil-Alanina			3217011	2956163	2904394	2736421	3033674	2857509	2885196	3338985	4190259	5065970	5265115	5095277	4510481	9414593	5208132	4724667	4787362	4719250	7495096	2859224	2570630	2739045	2816015	2488451	2812652	2684690	2874474	2556760	2706671	3039316	3308342	2773252	2778861	2735198	2926540	3142499	3059380	3870502
Isoleucina			2314043	2218318	2393893	2084938	2347506	2166240	2176781	2471085	3116098	3427286	3551517	3415366	3124216	6677251	3604332	3427000	3591991	3617106	5606871	2212216	2042294	2169542	2204784	1970849	2221788	2165219	2290319	2028831	2156877	2414203	2541570	2174384	2150532	2109796	2187770	2334252	2289399	2980163
Leucina			3936379	3785803	4133842	3571533	4128461	3700722	3622712	4108411	5091085	6958988	7189515	6938775	6067009	12855044	7057579	5948696	6275721	6241694	13034786	3775289	3515273	3755397	3788127	3422430	3830122	3733658	3917634	3490324	3761385	4145047	4359957	3753619	3735434	3680466	3781590	3998532	3932450	6264753
Lisina			1941519	1903036	2155969	1883032	2195058	1938338	1831537	2044495	2565657	1792287	1954611	1808124	1905642	4067220	2197036	1990217	2123527	2030949	2947381	1967636	1860327	1974403	1993869	1805427	2015892	1985276	2128983	1884723	1840276	2117927	2246550	1930684	1954718	1917313	1913097	1989732	1942361	957311
	Intercept	Slope	905[20]_1	905[20]_2	905[20]_3	602[20]_1	602[20]_2	602[20]_3	7.txt	8.txt	9.txt	905[12]_1	905[12]_2	905[12]_3	602[12]_1	602[12]_2	602[12]_3	16.txt	17.txt	18.txt	CONTROL	1.48.txt	2.48.txt	3.48.txt	4.48.txt	5.48.txt	6.48.txt	7.48.txt	8.48.txt	9.48.txt	10.48.txt	11.48.txt	12.48.txt	13.48.txt	14.48.txt	15.48.txt	16.48.txt	17.48.txt	18.48.txt	MUNTONS
Histidina	97791.1	64381.4	68.9786	63.3892	61.8045	55.4956	64.5538	63.2369	58.4359	65.1574	85.5785	64.6241	63.9941	56.5524	61.3278	46.45	66.443	65.0659	63.0827	63.123	82.599	68.8754	26.3538	63.6807	31.1276	58.5183	67.9655	65.9635	70.1346	58.1604	28.5548	72.7583	74.2158	23.9854	65.8353	66.998	27.9067	68.1502	66.4412	47.0654
Arginina	547459	50108.6	54.971	47.1298	45.8767	43.9296	49.526	43.5041	50.5126	54.6477	54.083	44.3633	48.2379	43.9794	44.1781	152.342	32.1333	43.5681	46.7585	44.7284	118.741	51.145	43.6049	50.7942	49.9152	43.8249	74.1423	49.9092	54.5621	46.0798	50.1853	77.6048	60.605	51.6886	49.5773	48.5542	50.225	52.4799	51.5677	24.7253
Glutamina	586852	56452.7	6.50176	3.84497	5.97	3.54122	8.49027	10.0193	7.28578	12.6744	10.6814	7.52954	14.4028	13.9084	6.4007	22.1551	10.7073	4.14198	2.59114	4.99804	24.1254	7.2642	-10.3955	7.28656	-10.3955	-10.3955	-0.756233	-10.3955	-0.351115	-10.3955	-10.3955	-10.3955	-10.3955	-10.3955	-10.3955	4.83865	-10.3955	-10.3955	-10.3955	-0.381831
Serina	7054.29	105129	22.4312	19.5991	21.9728	18.8202	22.338	19.2274	18.478	21.1793	25.4458	21.4348	22.9537	21.7477	20.0102	18.78	22.9703	21.2817	21.8266	22.3436	89.3125	19.13	0.0250713	19.6413	18.8981	16.8637	18.4716	18.6476	19.3929	17.1931	0.0930166	20.2866	22.1153	18.4363	18.8184	18.1907	18.3563	19.3438	19.1848	34.2751
Aspartato	-17858.9	85175.5	10.8867	10.9108	14.6097	9.83666	11.6123	10.0179	10.6463	11.7763	14.7222	45.2256	45.5807	45.1101	27.2078	2.63478	31.6748	30.3386	33.1465	34.4715	128.877	10.4133	9.67475	10.1985	10.2155	9.08395	10.1791	10.4341	10.2988	9.06097	10.621	11.2839	11.0032	2.90156	9.2957	8.92895	2.92653	10.8144	10.7203	75.1888
Glutamato	-100100	65330.5	10.5912	11.0022	12.6075	9.5914	1.92881	9.9874	9.87848	10.9023	14.3314	25.2067	26.4269	25.9071	16.6906	15.4444	19.233	17.3786	18.7923	19.5296	80.1999	9.98582	9.43	9.72997	9.64237	8.65819	9.47742	9.36134	9.7734	9.08458	10.489	11.2005	1.72921	9.74814	9.61032	9.3496	10.4312	10.786	10.2635	16.4872
Treonina	-82921.6	70062.7	17.4559	16.0279	18.1057	15.291	17.8162	15.8187	15.0342	16.5282	20.5496	19.7998	20.5135	19.4235	18.4212	67.7298	20.3476	17.9096	18.7025	19.1839	64.0617	16.4879	15.2778	16.1093	16.3203	14.5936	15.9938	15.8264	16.0895	14.4524	15.9052	17.1911	17.982	15.9589	15.475	15.1895	15.6556	16.454	16.1117	28.9709
Glicina	-9934.25	101824	19.1049	17.6567	17.6776	15.1267	16.2699	15.7753	14.6978	18.9716	26.288	36.7485	37.8541	37.386	31.9527	1.23987	36.7173	34.3299	33.8291	34.7635	45.3877	7.11888	6.88178	6.97059	7.16309	6.56732	6.93434	7.02844	7.51105	6.79707	8.34206	9.00451	9.52203	8.12028	7.80598	8.10997	12.628	14.921	13.9599	21.5186
Amonio	1.33968e+06	68066	177.989	48.6193	10.9438	129.988	48.4928	3.39662	91.736	23.653	6.62674	358.614	222.862	177.722	272.738	181.563	157.448	300.144	188.524	167.597	288.626	155.682	14.0781	-1.92104	113.867	11.3008	-2.22785	160.391	19.7181	-2.34908	162.833	34.5998	4.50122	138.843	23.3792	1.64515	3.21509	28.3114	147.082	149.52
Alanina	-116545	57317.3	39.6065	36.96	38.1585	29.464	33.4888	30.8764	42.5769	55.9054	75.6592	137.299	139.006	138.704	108.487	228.493	126.66	131.884	133.433	137.305	218.085	18.4084	17.6495	18.5218	18.4033	16.8732	18.7277	18.8292	19.7989	17.801	21.1105	23.0166	23.7576	21.6439	20.2017	20.2907	32.3806	38.0313	36.2575	126.788
Prolina	33183.4	694.723	72.3491	76.748	40.5969	64.8972	82.5086	80.0371	89.6855	94.4687	103.782	53.2192	70.2893	64.7158	50.5735	48.2848	82.3186	69.774	71.1472	43.1403	104.946	66.0574	64.2998	74.7314	69.5005	62.2444	84.4359	88.3512	103.467	89.8208	63.0015	90.3836	90.1821	70.8147	63.9011	57.9664	89.0954	95.7239	102.193	94.1924
Tirosina	-9813.2	27950.1	73.1335	68.9132	67.9645	60.152	66.4759	65.4614	61.2994	73.2248	94.0732	109.785	112.225	108.76	98.0757	216.936	110.168	106.546	104.95	107.799	151.186	52.8745	49.9008	52.4675	54.5382	49.0377	53.7774	51.5929	55.1768	49.3469	56.6963	63.98	59.8267	49.7545	48.3183	48.0603	56.0873	60.8764	59.044	83.9962
Metionina	-27234.2	31236	19.8215	18.8975	21.3211	17.7949	20.9127	19.6232	18.3417	21.2905	26.3007	21.5339	21.0349	19.9116	21.3803	6.472	24.5325	19.5822	21.5441	21.3755	47.2095	20.972	19.067	20.6926	20.5156	18.2038	20.694	20.3385	21.4091	18.9611	19.5741	22.1473	3.35559	19.3921	18.5723	16.994	18.6931	20.0006	19.159	23.0867
Valina	-3889.67	7713.78	0.615998	0.749136	0.504249	0.850513	0.504249	1.44853	1.05547	1.23761	1.74437	0.504249	0.504249	0.504249	0.504249	1703.95	8.78501	0.504249	0.504249	0.504249	0.504249	1.74009	1.35571	6.44595	7.49032	7.04423	7.39568	3.01262	2.84966	2.96582	2.92667	3.12968	1.40446	1.69861	1.47472	1.62303	2.29753	2.26668	2.57418	12.0671
Cisteina	-58656.9	180594	23.3618	22.1108	23.6567	20.1882	22.8135	21.1276	20.7327	24.078	30.1311	36.978	38.072	36.8866	34.7522	2.12726	39.1023	34.7072	36.1958	36.4549	49.9466	19.6591	18.0057	19.111	19.456	17.3421	19.5824	19.0667	19.933	17.7092	19.2291	21.3171	22.1084	19.1652	18.6941	18.2479	19.4187	20.9392	20.6132	26.536
Triptofano	-205640	35604.4	18.9063	18.0927	18.5233	17.8473	18.8827	7.78695	17.3091	18.8039	22.6728	23.4087	23.6816	23.093	20.6038	40.969	22.8313	21.0741	20.9202	20.4224	38.0243	19.0888	18.4434	18.9972	19.2443	18.0398	19.1833	19.8968	21.2249	19.4869	18.9424	20.9807	21.5285	19.1247	19.0766	18.7744	19.8198	20.5355	20.0924	12.4455
Fenil-Alanina	-29700.8	40878.8	79.4229	73.0419	71.7755	67.6665	74.938	70.6286	71.3059	82.4067	103.231	124.653	129.525	125.37	111.065	231.032	128.131	116.304	117.838	116.172	184.076	70.6705	63.6108	67.7307	69.6135	61.6005	69.5313	66.401	71.0436	63.2715	66.9387	75.0761	81.6571	68.5674	68.7047	67.6366	72.3173	77.6002	75.5669	95.409
Isoleucina	-48620.9	53610.7	44.0707	42.2852	45.5602	39.7972	44.6949	41.3138	41.5104	47	59.0314	64.836	67.1533	64.6137	59.1829	125.458	68.1384	64.8307	67.9083	68.3767	105.492	42.1713	39.0018	41.3753	42.0327	37.6691	42.3499	41.2947	43.6282	38.7507	41.1391	45.939	48.3148	41.4657	41.0208	40.2609	41.7153	44.4477	43.611	56.4958
Leucina	-65154.2	53773	74.4153	71.6151	78.0874	67.6303	77.9874	70.0328	68.5821	77.6145	95.889	130.626	134.913	130.25	114.038	240.273	132.459	111.838	117.919	117.286	243.616	71.4195	66.5841	71.0496	71.6583	64.8575	72.4392	70.6453	74.0667	66.1201	71.161	78.2958	82.2924	71.0165	70.6784	69.6561	71.5367	75.5711	74.3422	117.715
Lisina	-33607.4	62060.9	31.8256	31.2055	35.2811	30.8832	35.911	31.7744	30.0535	33.4849	41.8825	29.421	32.0366	29.6762	31.2475	66.0775	35.9428	32.6103	34.7584	33.2666	48.0333	32.2465	30.5174	32.3555	32.6692	29.6328	33.024	32.5307	34.8463	30.9105	30.1943	34.6681	36.7407	31.651	32.0383	31.4356	31.3677	32.6025	31.8392	15.9669

## Sheet: DATOS SIN RESTA
	905[20]_1	905[20]_2	905[20]_3	602[20]_1	602[20]_2	602[20]_3	905[12]_1	905[12]_2	905[12]_3	602[12]_1	602[12]_3	Mosto
Amonium	177.989	48.6193	10.9438	129.988	48.4928	3.39662	358.614	222.862	177.722	272.738	157.448	288.626
Aspartic Acid	10.8867	10.9108	14.6097	9.83666	11.6123	10.0179	45.2256	45.5807	45.1101	27.2078	31.6748	128.877
Glutamic Acid	10.5912	11.0022	12.6075	9.5914	1.92881	9.9874	25.2067	26.4269	25.9071	16.6906	19.233	80.1999
Serine	22.4312	19.5991	21.9728	18.8202	22.338	19.2274	21.4348	22.9537	21.7477	20.0102	22.9703	89.3125
Histidine	68.9786	63.3892	61.8045	55.4956	64.5538	63.2369	64.6241	63.9941	56.5524	61.3278	66.443	82.599
Glutamine	6.50176	3.84497	5.97	3.54122	8.49027	10.0193	7.52954	14.4028	13.9084	6.4007	10.7073	24.1254
Glycine	19.1049	17.6567	17.6776	15.1267	16.2699	15.7753	36.7485	37.8541	37.386	31.9527	36.7173	45.3877
Arginine	54.971	47.1298	45.8767	43.9296	49.526	43.5041	44.3633	48.2379	43.9794	44.1781	32.1333	118.741
Threonine	17.4559	16.0279	18.1057	15.291	17.8162	15.8187	19.7998	20.5135	19.4235	18.4212	20.3476	64.0617
Alanine	39.6065	36.96	38.1585	29.464	33.4888	30.8764	137.299	139.006	138.704	108.487	126.66	218.085
Proline	72.3491	76.748	40.5969	64.8972	82.5086	80.0371	53.2192	70.2893	64.7158	50.5735	82.3186	104.946
Tyrosine	73.1335	68.9132	67.9645	60.152	66.4759	65.4614	109.785	112.225	108.76	98.0757	110.168	151.186
Methionine	19.8215	18.8975	21.3211	17.7949	20.9127	19.6232	21.5339	21.0349	19.9116	21.3803	24.5325	47.2095
Valine	0.615998	0.749136	0.504249	0.850513	0.504249	1.44853	0.504249	0.504249	0.504249	0.504249	8.78501	0.504249
Cysteine	23.3618	22.1108	23.6567	20.1882	22.8135	21.1276	36.978	38.072	36.8866	34.7522	39.1023	49.9466
Tryptophan	18.9063	18.0927	18.5233	17.8473	18.8827	7.78695	23.4087	23.6816	23.093	20.6038	22.8313	38.0243
Isoleucine	44.0707	42.2852	45.5602	39.7972	44.6949	41.3138	64.836	67.1533	64.6137	59.1829	68.1384	105.492
Leucine	74.4153	71.6151	78.0874	67.6303	77.9874	70.0328	130.626	134.913	130.25	114.038	132.459	243.616
Phenylalanine	79.4229	73.0419	71.7755	67.6665	74.938	70.6286	124.653	129.525	125.37	111.065	128.131	184.076
Lysine	31.8256	31.2055	35.2811	30.8832	35.911	31.7744	29.421	32.0366	29.6762	31.2475	35.9428	48.0333

## Sheet: YAN 
YAN
		905[20]_1	905[20]_2	905[20]_3	602[20]_1	602[20]_2	602[20]_3	905[12]_1	905[12]_2	905[12]_3	602[12]_1	602[12]_3
0.262	Amonium	28.9869	62.8819	72.7528	41.5631	62.915	74.7302	-18.3368	17.2303	29.0571	9.16254	9.2143
0.11	Aspartic Acid	12.9789	12.9762	12.5694	13.0944	12.8991	13.0745	9.2016	9.16254	9.2143	5.3773	5.42928
0.1	Glutamic Acid	6.96087	6.91977	6.75924	7.06085	7.82711	7.02125	5.49932	5.3773	5.42928	8.62665	8.78343
0.13	Serine	8.69458	9.06275	8.75416	9.164	8.70669	9.11106	8.82411	8.62665	8.78343	1.30234	1.82327
0.07	Histidine	0.953426	1.34469	1.45562	1.89724	1.26317	1.35535	1.25825	1.30234	1.82327	0.972259	1.0217
0.1	Glutamine	1.76237	2.02805	1.81554	2.05842	1.56351	1.41062	1.65959	0.972259	1.0217	1.43138	1.52033
0.19	Glycine	4.99373	5.26889	5.26492	5.74959	5.53237	5.62636	1.64144	1.43138	1.52033	4.93518	5.23328
0.07	Arginine	4.46387	5.01276	5.10047	5.23677	4.84502	5.26655	5.20641	4.93518	5.23328	5.22578	5.35659
0.12	Threonine	5.5927	5.76406	5.51472	5.85248	5.54946	5.78916	5.31143	5.22578	5.35659	12.6525	12.7008
0.16	Alanine	28.5565	28.9799	28.7882	30.1793	29.5353	29.9533	12.9256	12.6525	12.7008	0	0
0	Proline	0	0	0	0	0	0	0	0	0	0	0
0.08	Tyrosine	6.24423	6.58186	6.65775	7.28275	6.77684	6.858	3.31213	3.11691	3.39415	3.14095	3.27575
0.12	Methionine	3.28656	3.39744	3.10661	3.52975	3.15562	3.31036	3.08107	3.14095	3.27575	0	0
0.09	Valine	0	0	0	0	0	0	0	0	0	0	0
0.12	Cysteine	3.19018	3.34029	3.15479	3.57102	3.25598	3.45828	1.55623	1.42496	1.5672	1.00399	1.04519
0.07	Tryptophan	1.33826	1.39521	1.36507	1.41239	1.33991	2.11661	1.02309	1.00399	1.04519	4.21723	4.49659
0.11	Isoleucine	6.75632	6.95273	6.59248	7.2264	6.68765	7.05958	4.47213	4.21723	4.49659	11.9573	12.4702
0.11	Leucine	18.612	18.9201	18.2081	19.3584	18.2191	19.0941	12.4289	11.9573	12.4702	4.36409	4.69646
0.08	Phenylalanine	8.37224	8.88272	8.98403	9.31276	8.73103	9.07579	4.75381	4.36409	4.69646	1.27974	1.46857
0.08	Lysine	1.29661	1.34622	1.02018	1.37201	0.969787	1.30071	1.48898	1.27974	1.46857	1.34286	0.967237
Total yan		153.04

## Sheet: YAN%
YAN mosto		905[20]_1	905[20]_2	905[20]_3	602[20]_1	602[20]_2	602[20]_3	905[12]_1	905[12]_2	905[12]_3	602[12]_1	602[12]_3
75.6201	Amonium	11.1244	24.1325	27.9207	15.9509	24.1452	28.6796	-7.03722	6.61255	11.1514	3.51635	3.53622
14.1764	Aspartic Acid	4.98097	4.97995	4.8238	5.0253	4.95034	5.01765	3.53135	3.51635	3.53622	2.06367	2.08362
8.01999	Glutamic Acid	2.67141	2.65564	2.59403	2.70978	3.00385	2.69458	2.1105	2.06367	2.08362	3.31069	3.37086
11.6106	Serine	3.33676	3.47806	3.35963	3.51691	3.34141	3.4966	3.38647	3.31069	3.37086	0.499807	0.699724
5.78193	Histidine	0.365901	0.516059	0.55863	0.728114	0.484773	0.520149	0.482883	0.499807	0.699724	0.373129	0.392102
2.41254	Glutamine	0.676352	0.778313	0.69676	0.78997	0.600038	0.54136	0.636909	0.373129	0.392102	0.549327	0.583464
8.62366	Glycine	1.91647	2.02207	2.02055	2.20655	2.12319	2.15926	0.629945	0.549327	0.583464	1.894	2.0084
8.31184	Arginine	1.71312	1.92377	1.95743	2.00974	1.8594	2.02117	1.99809	1.894	2.0084	2.00552	2.05572
7.6874	Threonine	2.14634	2.2121	2.11641	2.24604	2.12974	2.22173	2.03839	2.00552	2.05572	4.85572	4.87426
34.8935	Alanine	10.9593	11.1218	11.0482	11.5821	11.3349	11.4953	4.96054	4.85572	4.87426	0	0
0	Proline	0	0	0	0	0	0	0	0	0	0	0
12.0949	Tyrosine	2.39638	2.52595	2.55508	2.79494	2.60078	2.63193	1.27111	1.19619	1.30259	1.20542	1.25715
5.66514	Methionine	1.2613	1.30385	1.19224	1.35463	1.21105	1.27043	1.18244	1.20542	1.25715	0	0
0.0453825	Valine	0	0	0	0	0	0	0	0	0	0	0
5.99359	Cysteine	1.22431	1.28192	1.21073	1.37047	1.24956	1.3272	0.597242	0.546862	0.601451	0.385305	0.401117
2.6617	Tryptophan	0.51359	0.535446	0.523879	0.542039	0.514225	0.812303	0.392636	0.385305	0.401117	1.61847	1.72568
11.6041	Isoleucine	2.59291	2.66828	2.53003	2.77331	2.56655	2.70929	1.71629	1.61847	1.72568	4.58891	4.78576
26.7977	Leucine	7.14283	7.26104	6.98781	7.42926	6.99203	7.32784	4.76989	4.58891	4.78576	1.67483	1.80238
14.7261	Phenylalanine	3.21306	3.40897	3.44785	3.574	3.35075	3.48306	1.8244	1.67483	1.80238	0.491131	0.563599
3.84266	Lysine	0.497608	0.516646	0.391518	0.526542	0.37218	0.499182	0.571434	0.491131	0.563599	0.515356	0.371202
260.569	Total	58.733	73.3223	75.9353	67.1305	72.83	78.9087	25.0633	37.3879	43.1955	29.5476	30.5113

## Sheet: RESUMEN 3R
	905[20]_Av	SEM	Initial %	YAN%	602[20]_Av	SEM	Initial %	YAN%	905[12]_Av	SEM	Initial %	YAN%	602[12]_Av	SEM	Initial %	YAN%
Amonium	209.442	50.5856	72.5652	26.0266	228	37.044	78.995	26.4124	35.5604	54.3592	12.3206	8.88196	73.533	57.645	25.4769	7.39368
Aspartic Acid	116.741	1.237	90.5834	4.90188	118.388	0.56411	91.8612	4.98399	83.571	0.141605	64.8458	3.52629	99.4352	2.23352	77.1554	4.19768
Glutamic Acid	68.7996	0.61514	85.7852	2.62483	73.0307	2.62269	91.0608	2.84922	54.353	0.353541	67.7719	2.07365	62.2381	1.27117	77.6037	2.38854
Serine	67.9782	0.877675	76.1127	3.41884	69.184	1.11096	77.4628	3.419	67.2672	0.46304	75.3166	3.34078	67.8223	1.48006	75.9382	3.38371
Histidine	17.8749	2.17591	21.6406	0.537344	21.5036	2.8256	26.0337	0.502461	20.8755	2.59196	25.2733	0.599765	18.7136	2.55761	22.6559	0.502727
Glutamine	18.6865	0.81162	77.4557	0.737536	16.7752	1.95499	69.5332	0.570699	12.1785	2.21331	50.4799	0.382615	15.5714	2.15332	64.5436	0.597592
Glycine	27.2413	0.479291	60.0191	2.02131	29.6637	0.331025	65.3563	2.14122	8.05816	0.320408	17.7541	0.566396	11.0527	2.38226	24.3517	0.805932
Arginine	69.4147	2.84568	58.4592	1.9406	73.0873	1.94026	61.5521	1.94028	73.2137	1.36005	61.6585	1.9512	80.5849	6.02243	67.8663	2.16485
Threonine	46.8652	0.613679	73.1564	2.16426	47.7531	0.769013	74.5423	2.17574	44.1494	0.319666	68.9171	2.03062	44.6773	0.963209	69.741	2.05752
Alanine	179.843	0.765113	82.4648	11.085	186.808	1.17894	85.6586	11.4151	79.7479	0.525959	36.5674	4.86499	100.511	9.08646	46.088	6.17177
Proline	41.715	11.3882	39.7489	0	29.132	5.50496	27.759	0	42.2049	5.02563	40.2157	0	38.5003	15.8725	36.6857	0
Tyrosine	81.1827	1.58866	53.6971	2.54052	87.1566	1.96087	57.6484	2.61636	40.93	1.02784	27.0725	1.24939	47.0646	6.04609	31.1302	1.44498
Methionine	27.1962	0.706175	57.6074	1.24805	27.7659	0.904504	58.8143	1.24074	26.3827	0.479746	55.8843	1.23128	24.2531	1.57613	51.3733	1.11693
Valine	0	0	0	0	0	0	0	0	0	0	0	0	0	0	0	0
Cysteine	26.9035	0.473848	53.8645	1.24633	28.5702	0.768004	57.2015	1.28838	12.6344	0.380798	25.2958	0.574157	13.0194	2.17508	26.0666	0.599582
Tryptophan	19.5168	0.234986	51.3273	0.529662	23.1853	3.53866	60.975	0.663264	14.6298	0.170066	38.475	0.393211	16.3067	1.11375	42.8849	0.438067
Isoleucine	61.5198	0.946697	58.3171	2.59916	63.5565	1.44759	60.2478	2.63792	39.9574	0.812024	37.8773	1.67207	41.8311	4.4778	39.6534	1.76591
Leucine	168.91	1.87406	69.3345	7.12443	171.732	3.12973	70.493	7.15994	111.686	1.4956	45.8452	4.68734	120.367	9.21066	49.4086	5.08132
Phenylalanine	109.329	2.36648	59.3935	3.42841	112.998	2.1111	61.3867	3.41691	57.5598	1.51855	31.2696	1.73861	64.4782	8.53317	35.028	1.97961
Lysine	15.2625	1.26787	31.7749	0.454082	15.1771	1.5489	31.5971	0.435681	17.6554	0.832588	36.7565	0.527365	14.4381	2.34765	30.0586	0.443279

## Sheet: DATOS CON RESTA
	905[12]_1	905[12]_2	905[12]_3	905[12]_Av	905[20]_1	905[20]_2	905[20]_3	905[20]_Av	602[12]_1	602[12]_3	602[12]_Av	602[20]_1	602[20]_2	602[20]_3	602[20]_Av
Amonium	-69.9879	65.7644	110.905	35.5604	110.637	240.007	277.683	209.442	15.888	131.178	73.533	158.638	240.134	285.23	228
Aspartic Acid	83.6509	83.2958	83.7664	83.571	117.99	117.966	114.267	116.741	101.669	97.2017	99.4352	119.04	117.264	118.859	118.388
Glutamic Acid	54.9932	53.773	54.2928	54.353	69.6087	69.1977	67.5924	68.7996	63.5093	60.9669	62.2381	70.6085	78.2711	70.2125	73.0307
Serine	67.8777	66.3589	67.5649	67.2672	66.8814	69.7135	67.3397	67.9782	69.3024	66.3422	67.8223	70.4923	66.9745	70.0851	69.184
Histidine	17.9749	18.6049	26.0466	20.8755	13.6204	19.2099	20.7945	17.8749	21.2712	16.156	18.7136	27.1034	18.0453	19.3621	21.5036
Glutamine	16.5959	9.72259	10.217	12.1785	17.6237	20.2805	18.1554	18.6865	17.7247	13.4181	15.5714	20.5842	15.6351	14.1062	16.7752
Glycine	8.63918	7.53357	8.00173	8.05816	26.2828	27.731	27.7101	27.2413	13.435	8.67043	11.0527	30.261	29.1178	29.6124	29.6637
Arginine	74.3772	70.5026	74.7611	73.2137	63.7696	71.6108	72.8639	69.4147	74.5624	86.6073	80.5849	74.8109	69.2146	75.2365	73.0873
Threonine	44.2619	43.5481	44.6382	44.1494	46.6058	48.0338	45.956	46.8652	45.6405	43.7141	44.6773	48.7707	46.2455	48.243	47.7531
Alanine	80.7852	79.0782	79.3802	79.7479	178.478	181.125	179.926	179.843	109.597	91.4244	100.511	188.621	184.596	187.208	186.808
Proline	51.7271	34.657	40.2304	42.2049	32.5972	28.1983	64.3494	41.715	54.3728	22.6277	38.5003	40.0491	22.4377	24.9092	29.132
Tyrosine	41.4017	38.9613	42.4269	40.93	78.0529	82.2732	83.2219	81.1827	53.1107	41.0185	47.0646	91.0344	84.7105	85.725	87.1566
Methionine	25.6756	26.1746	27.2979	26.3827	27.388	28.312	25.8884	27.1962	25.8292	22.677	24.2531	29.4146	26.2968	27.5863	27.7659
Valine	0	0	0	0	-0.111748	-0.244886	0	-0.118878	0	-8.28076	-4.14038	-0.346263	0	-0.944284	-0.430182
Cysteine	12.9686	11.8746	13.06	12.6344	26.5848	27.8358	26.2899	26.9035	15.1945	10.8443	13.0194	29.7585	27.1332	28.819	28.5702
Tryptophan	14.6156	14.3426	14.9313	14.6298	19.118	19.9315	19.501	19.5168	17.4204	15.1929	16.3067	20.177	19.1416	30.2373	23.1853
Isoleucine	40.6558	38.3385	40.8781	39.9574	61.421	63.2066	59.9316	61.5198	46.3089	37.3533	41.8311	65.6945	60.7969	64.178	63.5565
Leucine	112.99	108.703	113.366	111.686	169.2	172	165.528	168.91	129.578	111.156	120.367	175.985	165.628	173.583	171.732
Phenylalanine	59.4227	54.5511	58.7058	57.5598	104.653	111.034	112.3	109.329	73.0114	55.945	64.4782	116.409	109.138	113.447	112.998
Lysine	18.6123	15.9967	18.3571	17.6554	16.2077	16.8278	12.7522	15.2625	16.7858	12.0905	14.4381	17.1501	12.1223	16.2589	15.1771

## Sheet: MGNL 24
	905[20]_1	905[20]_2	905[20]_3	905[20]_Av		905[12]_1	905[12]_2	905[12]_3	905[12]_Av		602[20]_1	602[20]_2	602[20]_3	602[20]_Av		602[12]_1	602[12]_3	602[12]_Av		mosto
Amonium	28.9869	62.8819	72.7528	54.8739	13.2534	-18.3368	17.2303	29.0571	9.31683	14.2421	41.5631	62.915	74.7302	59.7361	9.70554	4.16266	34.3686	19.2656	15.103	75.6201
Aspartic Acid	12.9789	12.9762	12.5694	12.8415	0.13607	9.2016	9.16254	9.2143	9.19281	0.0155765	13.0944	12.8991	13.0745	13.0226	0.0620521	11.1836	10.6922	10.9379	0.245688	14.1764
Glutamic Acid	6.96087	6.91977	6.75924	6.87996	0.061514	5.49932	5.3773	5.42928	5.4353	0.0353541	7.06085	7.82711	7.02125	7.30307	0.262269	6.35093	6.09669	6.22381	0.127117	8.01999
Serine	8.69458	9.06275	8.75416	8.83716	0.114098	8.82411	8.62665	8.78343	8.74473	0.0601952	9.164	8.70669	9.11106	8.99392	0.144425	9.00931	8.62449	8.8169	0.192407	11.6106
Histidine	0.953426	1.34469	1.45562	1.25124	0.152313	1.25825	1.30234	1.82327	1.46129	0.181437	1.89724	1.26317	1.35535	1.50525	0.197792	1.48898	1.13092	1.30995	0.179033	5.78193
Glutamine	1.76237	2.02805	1.81554	1.86865	0.081162	1.65959	0.972259	1.0217	1.21785	0.221331	2.05842	1.56351	1.41062	1.67752	0.195499	1.77247	1.34181	1.55714	0.215332	2.41254
Glycine	4.99373	5.26889	5.26492	5.17585	0.0910652	1.64144	1.43138	1.52033	1.53105	0.0608774	5.74959	5.53237	5.62636	5.63611	0.0628948	2.55264	1.64738	2.10001	0.452629	8.62366
Arginine	4.46387	5.01276	5.10047	4.85903	0.199198	5.20641	4.93518	5.23328	5.12496	0.0952034	5.23677	4.84502	5.26655	5.11611	0.135818	5.21937	6.06251	5.64094	0.42157	8.31184
Threonine	5.5927	5.76406	5.51472	5.62382	0.0736415	5.31143	5.22578	5.35659	5.29793	0.0383599	5.85248	5.54946	5.78916	5.73037	0.0922816	5.47686	5.24569	5.36127	0.115585	7.6874
Alanine	28.5565	28.9799	28.7882	28.7749	0.122418	12.9256	12.6525	12.7008	12.7597	0.0841535	30.1793	29.5353	29.9533	29.8893	0.188631	17.5356	14.6279	16.0817	1.45383	34.8935
Proline	0	0	0	0	0	0	0	0	0	0	0	0	0	0	0	0	0	0	0	0
Tyrosine	6.24423	6.58186	6.65775	6.49461	0.127093	3.31213	3.11691	3.39415	3.2744	0.082227	7.28275	6.77684	6.858	6.97253	0.15687	4.24886	3.28148	3.76517	0.483688	12.0949
Methionine	3.28656	3.39744	3.10661	3.26354	0.084741	3.08107	3.14095	3.27575	3.16592	0.0575695	3.52975	3.15562	3.31036	3.33191	0.10854	3.09951	2.72124	2.91037	0.189136	5.66514
Valine	0	0	0	0	0	0	0	0	0	0	0	0	0	0	0	0	0	0	0	0
Cysteine	3.19018	3.34029	3.15479	3.22842	0.0568618	1.55623	1.42496	1.5672	1.51613	0.0456958	3.57102	3.25598	3.45828	3.42843	0.0921605	1.82334	1.30132	1.56233	0.26101	5.99359
Tryptophan	1.33826	1.39521	1.36507	1.36618	0.016449	1.02309	1.00399	1.04519	1.02409	0.0119046	1.41239	1.33991	2.11661	1.62297	0.247706	1.21943	1.06351	1.14147	0.0779626	2.6617
Isoleucine	6.75632	6.95273	6.59248	6.76717	0.104137	4.47213	4.21723	4.49659	4.39532	0.0893226	7.2264	6.68765	7.05958	6.99121	0.159235	5.09398	4.10886	4.60142	0.492558	11.6041
Leucine	18.612	18.9201	18.2081	18.5801	0.206146	12.4289	11.9573	12.4702	12.2855	0.164516	19.3584	18.2191	19.0941	18.8905	0.344271	14.2535	12.2272	13.2404	1.01317	26.7977
Phenylalanine	8.37224	8.88272	8.98403	8.74633	0.189318	4.75381	4.36409	4.69646	4.60479	0.121484	9.31276	8.73103	9.07579	9.03986	0.168888	5.84091	4.4756	5.15826	0.682654	14.7261
Lysine	1.29661	1.34622	1.02018	1.221	0.10143	1.48898	1.27974	1.46857	1.41243	0.066607	1.37201	0.969787	1.30071	1.21417	0.123912	1.34286	0.967237	1.15505	0.187812	3.84266
Total	124.053	128.174	125.111	125.779	1.23546	83.6441	80.1911	83.4971	82.4441	1.12731	133.358	126.858	130.882	130.366	1.89426	97.5121	85.616	91.5641	5.94805	184.904

## Sheet: Hoja1
Amonium	0.0644	0,39 - 4,03
Aspartic Acid	<0,0001	1,64 - 34,66
Glutamic Acid	0.0003	2,81 - 12,42
Serine	0.5487	0,15 - 2,09
Histidine	0.7181	0,25 - 1,46
Glutamine	0.1539	0,61 - 3,68
Glycine	<0,0001	2,97 - 26,46
Arginine	0.1665	0,05 - 3,68
Threonine	0.0157	0,75 - 5,74
Alanine	<0,0001	2,39 - 36,71
Proline
Tyrosine	<0,0001	2,32 - 19,53
Methionine	0.1285	0,69 - 3,81
Valine
Cysteine	<0,0001	0,40 - 16,72
Tryptophan	0.0705	0,78 - 4,44
Isoleucine	<0,0001	0,98 - 13,73
Leucine	<0,0001	0,8 - 16,97
Phenylalanine	<0,0001	1,13 -17,14
Lysine	0.4653	0,06 - 2,11

[truncated: 15 more sheets: Calculos % 2R, Resumen 2R, Formato 2R, Datos 48hr, MGNL 48, Resta 48 hr, Table S1, Table S2, Table S3, Table S4, Tabla S5, Table S6, Table S7, Anexo 2R, Grahpad 2R]
